# Supplementary material for: Maternal experience of intimate partner violence and low birth weight of children: A hospital-based study in Bangladesh
Source: PLoS One. 2017 Oct 26;12(10):e0187138. doi: 10.1371/journal.pone.0187138 (PMC5658163; doi:10.1371/journal.pone.0187138)
Supplement: S3 File — (XLSX) [file pone.0187138.s003.xlsx]

## Sheet: Sheet1
DQ1	DQ2	DQ4	DQ6	DQ18	BIQ1	DQ13	DQ14	DQ15	DQ16	DQ17	RHQ7	RHQ8	RHQ4	RHQ11	RHQ15	RHQ25a	RHQ25b	RHQ25c	RHQ25d	RHQ25e	RHQ25f	RHQ25g	RHQ29a	RHQ29b	RHQ29c	RHQ29d	RHQ29e	IPVP1	IPVP2	IPVP3	IPVP4	IPVP5	IPVP6	IPVP7	IPVS	BIQ4	BIQ5
1	32	16	5	3	3	1	2	2	2	2	74	5.03	7	1	0	0	1	1	1	0	0	1	0	0	0	0	1	0	1	1	1	0	0	0	1	36	3
1	19	16	5	2	1	1	2	2	2	2	57	4.09	3	0	0	0	0	0	0	1	0	0	0	0	1	0	0	0	0	0	0	0	0	0	0	36	2.4
2	23	20	12	1	1	1	3	3	3	3	59	5	7	0	0	0	1	0	0	0	0	0	0	1	0	0	0	0	0	0	0	0	0	0	0	36	2.25
1	33	17	4	3	1	1	2	2	2	2	71	5.02	3	0	0	0	1	0	0	0	0	0	0	1	0	0	0	0	0	0	0	0	0	0	0	36	2.75
1	17	16	5	1	1	1	3	3	3	3	63	5.2	4	0	0	0	1	0	0	0	0	0	0	0	1	0	0	0	0	0	1	0	0	0	0	36	2.25
1	22	15	7	2	1	1	2	2	2	2	51	5.01	7	0	0	0	0	1	0	0	0	0	0	0	0	0	0	0	1	0	0	0	0	0	1	36	1.8
1	25	22	15	1	1	2	3	3	3	3	61	5.01	8	0	0	0	0	0	0	0	0	0	1	0	0	0	0	0	0	0	0	0	0	0	0	36	3
1	29	19	10	3	1	2	3	3	3	3	50	4.08	5	0	0	0	0	0	0	0	0	0	0	0	1	0	0	0	0	0	0	0	0	0	0	36	2.75
2	30	25	17	2	1	2	3	3	3	3	70	5.02	8	0	0	1	1	0	0	0	0	0	0	0	0	0	1	0	0	0	0	0	0	0	0	36	3
1	28	16	8	3	1	1	3	3	3	3	75	5.03	2	0	0	0	0	0	0	0	0	0	0	0	0	0	0	0	0	0	0	0	0	0	0	36	3
1	21	19	10	1	1	1	3	3	3	3	63	5	4	0	0	0	1	0	0	0	0	0	0	1	0	0	0	0	0	0	0	0	0	0	0	36	2.5
1	20	19	4	1	2	1	2	2	2	2	59	5.02	3	0	0	0	0	0	0	0	0	0	0	1	0	0	0	1	1	0	0	1	0	0	1	36	2
1	18	16	7	1	1	1	3	3	3	3	70	5.03	5	0	0	1	1	0	0	0	0	0	0	0	0	0	1	0	0	0	0	0	0	0	0	36	2.75
1	18	15	8	2	1	1	2	2	2	2	50	4.08	5	0	0	0	0	0	0	0	0	0	0	0	0	0	1	0	0	0	0	0	0	0	1	36	4
1	32	20	5	3	1	1	1	3	2	3	78	5.05	3	0	0	0	0	0	0	0	0	0	0	0	0	0	0	0	0	0	0	0	0	0	0	36	2.8
1	18	16	10	1	1	1	2	2	2	2	58	5	4	0	0	0	0	0	0	1	0	0	0	0	1	0	0	1	1	1	0	0	0	0	1	36	2.5
1	33	18	6	3	1	1	2	3	2	3	63	5.02	5	0	0	1	1	0	0	1	0	1	0	1	0	0	0	0	1	1	0	0	0	0	1	36	2.75
2	19	18	10	1	1	1	3	3	3	3	55	4.08	4	0	0	0	1	0	0	0	0	0	0	0	1	0	0	0	0	0	0	0	0	0	0	36	2.5
2	32	21	15	2	1	2	1	3	3	3	74	5.04	5	0	0	1	0	0	0	1	0	0	0	0	0	1	0	0	0	0	0	0	0	0	0	36	2.8
1	26	23	16	1	1	1	2	3	2	3	76	5.03	7	0	0	1	1	0	0	0	0	0	0	0	0	0	1	0	0	0	0	0	0	0	0	36	2.5
2	31	25	15	2	1	2	1	3	2	3	68	5.02	5	0	0	0	1	0	0	0	0	0	0	0	0	0	1	0	0	0	0	0	0	0	0	36	2.5
1	26	25	17	1	1	2	3	3	3	3	73	5.04	6	1	0	0	0	0	0	1	0	0	0	0	0	0	1	0	1	0	0	0	0	0	0	36	2.5
1	27	16	6	2	1	1	2	2	2	2	63	5.01	5	0	0	1	1	0	0	0	0	0	0	0	0	0	1	1	1	0	0	0	0	0	0	36	2.5
1	27	25	17	1	1	2	2	2	2	2	72	5	5	0	0	0	0	0	1	0	0	1	0	0	0	0	1	0	0	0	0	0	0	0	0	36	2.75
1	17	14	5	1	3	1	2	3	3	3	61	4.11	11	0	1	0	1	0	0	0	0	0	1	0	0	0	0	1	1	0	0	0	0	0	1	36	2.2
1	22	17	10	2	3	1	2	2	3	3	64	4.09	8	0	0	1	1	0	0	0	0	0	1	0	0	0	0	1	1	0	0	0	0	0	1	36	2
1	23	20	14	1	3	1	2	2	2	2	54	5	8	0	1	0	0	0	1	0	0	0	0	0	0	0	1	1	1	1	0	0	0	0	1	36	2.35
1	18	15	5	1	2	1	2	2	2	2	50	5.01	3	0	0	1	0	0	0	0	0	0	1	0	0	0	0	1	1	0	0	0	0	0	1	36	2
1	18	17	6	1	2	1	2	2	2	2	75	5.02	6	0	0	0	0	1	1	0	0	0	1	0	0	0	0	0	1	0	0	0	0	0	1	36	1.9
2	21	18	14	1	1	1	2	2	2	3	56	4.09	8	0	0	0	1	1	0	0	0	0	0	0	0	1	0	0	1	0	0	0	0	0	0	36	2
1	27	19	3	3	3	1	2	2	2	2	63	5	3	0	0	0	0	0	0	1	0	0	0	0	0	0	1	1	1	0	0	0	0	0	1	36	2
1	19	18	7	1	2	1	2	2	2	2	65	5.01	8	0	0	0	0	0	1	0	0	0	1	0	0	0	0	1	1	0	0	1	0	0	1	36	2
1	23	18	6	2	2	1	2	2	2	2	61	5.01	5	1	0	0	1	0	1	0	0	0	0	0	0	0	1	0	1	0	1	0	0	0	1	37	3
1	21	18	9	1	1	1	2	2	2	2	54	5	7	0	0	0	0	0	0	1	0	0	0	1	0	0	0	1	1	1	0	0	0	0	1	37	3
1	30	25	12	2	1	1	3	3	3	3	61	5.01	4	0	0	1	1	0	0	0	0	0	0	1	0	0	0	1	1	0	0	0	0	0	1	37	3
1	21	18	10	1	1	1	3	3	3	3	62	5.01	4	0	0	1	1	0	0	0	0	0	0	1	0	0	0	0	0	0	0	0	0	0	0	37	2.75
1	23	17	4	2	1	1	2	2	2	2	67	5.03	6	1	0	1	1	0	0	0	0	0	0	0	0	0	1	1	1	0	0	0	0	0	1	37	2
1	28	19	12	2	1	1	3	3	3	3	63	5.03	5	0	0	1	1	0	0	0	0	0	1	0	0	0	0	0	0	0	0	0	0	0	0	37	2.66
2	20	19	10	1	1	1	2	2	2	2	55	5.02	5	0	0	1	1	0	0	0	0	0	0	1	0	0	0	0	0	0	0	0	0	0	0	37	2.75
1	18	16	5	1	1	1	2	2	3	3	51	4.08	4	0	0	0	0	0	0	0	0	1	0	0	0	0	0	0	0	0	0	0	0	0	0	37	2.5
2	20	19	12	1	1	1	2	3	3	3	61	5	5	0	0	0	0	0	0	0	0	0	0	0	0	0	0	0	0	0	0	0	0	0	0	37	3
1	17	16	5	1	1	1	2	2	2	2	56	4.09	4	0	0	0	0	0	0	0	0	0	0	0	0	0	0	0	0	0	0	0	0	0	0	37	2.75
2	24	21	12	1	1	1	3	3	3	3	61	5.02	5	0	0	0	0	0	0	1	0	0	0	0	0	0	1	0	0	0	0	0	0	0	0	37	3.25
1	29	20	8	2	1	1	2	2	3	3	60	4.09	5	0	0	1	0	0	0	0	0	0	0	0	0	0	0	0	0	0	0	0	0	0	0	37	3
2	24	22	10	1	1	1	3	3	3	3	64	5.01	6	0	0	0	0	0	0	0	0	0	0	0	0	0	0	0	0	0	0	0	0	0	0	37	3
1	20	18	7	1	1	1	2	2	2	2	59	5	4	0	0	0	0	0	0	0	0	0	0	0	0	0	1	0	0	0	0	0	0	0	0	37	2.9
1	21	19	9	1	1	1	3	3	2	2	66	5.01	5	0	0	0	0	0	0	0	0	0	0	0	0	0	0	0	0	0	0	0	0	0	0	37	3
2	27	25	15	1	1	2	1	1	3	3	62	5.02	4	0	0	0	0	0	0	0	0	0	0	0	0	0	0	0	0	0	0	0	0	0	0	37	3.5
1	21	15	4	2	1	1	2	2	2	2	54	5	5	0	0	0	0	0	0	0	0	1	0	0	0	0	0	0	0	0	0	0	0	0	0	37	3
2	26	22	15	1	1	2	1	1	3	3	60	5	7	0	0	0	0	0	0	0	0	0	0	0	0	0	0	0	0	0	0	0	0	0	0	37	3.5
1	17	16	6	1	1	1	2	2	2	2	53	5	4	0	0	1	0	0	0	0	0	0	0	0	0	0	0	0	0	0	0	0	0	0	0	37	3
2	28	21	12	2	1	1	2	3	3	3	68	5.02	4	0	0	0	0	0	0	0	0	0	0	0	0	0	0	0	0	0	0	0	0	0	0	38	3.25
2	19	17	7	1	1	1	2	2	3	3	57	4.09	5	0	0	0	0	0	0	0	0	0	0	0	0	0	0	0	0	0	0	0	0	0	0	38	2.8
2	25	20	16	1	1	2	3	3	3	3	69	5	4	0	0	0	0	0	0	0	0	0	0	0	0	0	0	0	0	0	0	0	0	0	0	38	3.5
1	26	17	8	2	1	1	2	2	3	3	63	5.03	5	0	0	0	0	0	0	0	0	0	0	0	0	0	0	0	0	0	0	0	0	0	0	38	3
2	30	22	15	2	1	2	2	2	2	2	67	5.04	5	0	0	0	0	0	0	0	0	0	0	0	0	0	0	0	0	0	0	0	0	0	0	38	3.75
1	31	18	4	3	1	1	2	2	2	2	70	5.05	3	1	0	0	0	0	0	0	0	1	0	0	0	0	0	0	0	0	0	0	0	0	0	38	3.25
1	32	19	8	3	1	1	2	2	2	2	68	5.03	4	0	0	0	0	0	0	0	0	0	0	0	0	0	0	0	0	0	0	0	0	0	0	38	3.25
2	26	23	10	1	1	1	2	3	3	3	63	5	5	0	0	0	0	0	0	0	0	0	0	0	0	0	0	0	0	0	0	0	0	0	0	38	3
1	23	17	6	2	1	1	2	2	2	2	59	5.01	4	0	0	1	0	0	0	0	0	0	1	0	0	0	0	0	0	0	0	0	0	0	0	38	3.5
1	23	21	16	1	1	1	3	3	3	3	57	5	5	0	0	0	0	0	0	1	0	0	0	0	0	0	0	0	0	0	0	0	0	0	0	38	2.7
2	30	23	15	2	1	2	1	1	3	3	67	5.03	5	0	0	0	0	0	0	0	0	0	0	0	0	0	0	0	0	0	0	0	0	0	0	38	3
1	22	16	5	2	1	1	2	2	2	2	55	4.09	3	0	0	1	0	0	0	0	0	0	0	0	0	0	0	0	0	0	0	0	0	0	0	38	2.25
2	29	25	15	1	1	2	2	2	2	2	61	5.03	6	0	0	0	0	0	0	0	0	0	0	0	0	0	0	0	0	0	0	0	0	0	0	38	3
2	25	23	10	1	1	1	3	3	3	3	60	5.01	7	0	0	0	1	0	0	0	0	0	0	0	0	0	0	0	0	0	0	0	0	0	0	38	3.5
1	30	19	8	3	1	1	2	2	3	3	71	5.04	5	0	0	0	0	0	0	0	0	0	0	0	0	0	0	0	0	0	0	0	0	0	0	38	2.75
2	27	26	10	1	1	1	3	3	2	2	63	5	4	0	0	0	0	0	0	0	0	0	0	0	0	0	0	0	0	0	0	0	0	0	0	38	3.25
1	26	24	10	1	1	1	2	2	2	2	66	5.03	6	0	0	0	0	0	0	0	0	0	0	0	0	0	0	0	0	0	0	0	0	0	0	38	3
1	24	18	5	3	1	1	2	2	2	2	64	5	4	0	0	1	0	0	0	0	0	0	0	0	0	0	0	0	0	0	0	0	0	0	0	38	2.5
2	27	25	15	2	1	2	3	3	3	3	67	5.03	6	0	0	0	0	0	0	1	0	0	0	0	0	0	0	0	0	0	0	0	0	0	0	38	3.25
1	19	17	8	1	1	1	3	3	2	2	57	4.09	4	0	0	0	0	0	0	0	0	0	0	0	0	0	0	0	0	0	0	0	0	0	0	38	2.9
1	32	16	5	3	1	1	2	2	2	2	72	5.04	6	0	0	0	0	0	0	0	0	1	0	0	0	0	0	0	0	0	0	0	0	0	0	38	3.25
2	25	23	12	1	1	1	3	3	3	3	64	5.01	4	0	0	0	0	0	0	0	0	0	0	0	0	0	0	0	0	0	0	0	0	0	0	38	2.8
1	22	20	10	1	1	1	2	3	2	3	60	5	6	0	0	0	0	0	0	0	0	0	0	0	0	0	0	0	0	0	0	0	0	0	0	38	3.5
1	23	21	8	1	1	1	2	2	2	2	50	5.01	3	0	0	0	0	0	0	0	0	1	0	0	1	0	0	0	0	0	0	0	0	0	0	38	2.75
1	16	14	7	1	2	1	2	2	2	2	45	4.08	4	0	0	0	0	0	0	0	0	1	1	0	0	0	0	0	0	0	0	0	0	0	0	38	2.25
1	32	17	5	3	1	1	1	1	3	3	74	5.04	7	1	0	0	1	0	0	0	0	0	0	0	0	0	0	0	0	0	0	0	0	0	0	38	2.5
2	26	23	15	1	1	2	3	3	3	3	64	5	5	0	0	0	0	0	0	0	0	0	0	0	0	0	0	0	0	0	0	0	0	0	0	38	3
1	21	17	12	1	1	2	1	1	3	3	61	5	4	0	0	0	0	0	0	0	0	0	0	0	0	0	0	0	0	0	0	0	0	0	0	38	3.5
1	18	16	7	1	1	1	2	2	2	2	56	4.09	5	0	0	0	0	0	0	1	0	0	0	0	0	0	0	0	0	0	0	0	0	0	0	38	2.5
2	22	20	15	1	1	2	3	3	2	3	58	5	4	0	0	0	0	0	1	0	0	0	0	0	0	0	0	0	0	0	0	0	0	0	0	38	3.25
1	27	19	6	2	1	1	2	2	2	2	73	5.04	5	0	0	1	0	0	0	0	0	0	0	0	0	0	1	0	0	0	0	0	0	0	0	38	3
1	25	21	12	2	1	1	3	3	3	3	62	5.02	4	0	0	0	0	0	0	0	0	0	0	0	0	0	0	0	0	0	0	0	0	0	0	38	2.2
1	28	22	5	2	1	1	2	2	2	2	58	5	2	0	0	1	0	0	0	0	0	0	0	0	0	0	0	0	0	0	0	0	0	0	0	38	3.25
1	19	18	6	1	1	1	3	3	2	2	58	4.09	3	0	0	0	0	0	0	1	0	0	0	0	0	0	0	0	0	0	0	0	0	0	0	38	3
2	28	21	10	2	1	1	3	3	3	3	67	5	7	0	0	0	0	0	0	0	0	0	0	0	0	0	0	0	0	0	0	0	0	0	0	38	3.25
1	18	16	6	1	3	3	2	2	2	2	60	5	12	0	0	0	0	0	1	0	0	0	0	0	0	0	1	1	1	0	0	0	0	0	1	38	2.4
2	28	20	16	2	3	3	3	3	3	3	70	5.02	12	1	1	0	1	0	0	0	0	0	0	0	0	1	0	1	0	1	0	0	0	0	1	38	2.45
1	18	16	6	1	3	3	2	2	2	2	65	5	6	1	1	0	1	0	0	0	0	0	0	0	0	0	1	1	0	1	0	0	0	0	1	38	2.25
1	23	20	10	1	3	1	2	2	2	2	58	5	9	0	0	0	1	0	0	0	0	1	0	0	0	1	0	1	0	0	1	0	0	0	1	38	2.2
2	28	19	36	3	3	2	3	3	3	3	70	5.03	8	1	0	0	1	0	1	0	0	0	0	0	0	1	0	1	0	1	1	0	0	0	1	38	2.35
1	19	17	6	1	3	1	2	2	3	3	60	4.11	8	0	0	0	1	0	0	0	0	0	0	0	1	0	0	1	0	1	0	0	0	0	1	38	2.4
1	24	21	16	1	3	2	3	3	3	3	56	5.01	6	0	0	0	1	1	0	0	0	0	0	0	1	0	0	1	1	1	0	0	0	0	1	38	2.3
1	28	20	10	2	3	1	3	3	3	3	58	5.03	10	0	1	1	0	0	0	1	0	0	0	1	0	0	0	1	0	1	0	0	0	0	1	38	2.4
1	17	15	8	1	3	1	3	3	2	2	58	5.01	6	0	0	1	0	0	0	1	0	0	0	0	0	1	0	0	1	1	0	0	0	0	1	38	2.25
1	22	18	10	2	3	1	3	3	3	3	64	5.01	10	1	1	0	1	0	0	1	0	0	0	0	0	1	0	1	1	1	0	0	0	0	1	38	2.3
1	18	15	6	1	3	1	2	2	2	2	55	4.07	7	0	0	0	1	1	0	0	0	0	0	0	0	0	1	1	0	0	0	1	0	0	1	38	2.25
1	23	21	19	1	3	1	3	3	3	3	70	5.04	12	1	1	0	1	0	0	0	0	0	0	0	1	0	0	1	1	0	0	0	0	0	1	38	2.45
1	20	18	10	1	3	1	2	2	2	2	53	4.09	10	0	0	1	1	0	0	0	0	0	0	0	0	1	0	0	1	0	1	0	0	0	1	38	2.25
2	21	19	12	1	3	1	2	2	2	2	52	4.08	12	1	0	0	0	0	1	0	0	0	0	0	0	1	0	1	0	1	0	0	0	0	1	38	2.4
2	29	19	10	3	3	1	3	3	3	3	67	5.05	10	0	1	1	0	0	0	0	0	0	0	1	0	0	0	0	1	1	0	0	0	0	1	38	2.25
2	27	20	16	3	3	2	3	3	3	3	56	5.01	5	1	0	1	0	0	0	0	0	0	1	0	0	0	0	1	1	1	1	0	0	0	1	38	2.25
2	20	18	15	1	3	1	3	2	2	2	53	4.08	10	0	1	1	1	0	0	0	0	1	1	0	0	0	0	1	1	1	0	0	0	0	1	38	2.3
2	18	16	12	1	3	1	3	3	3	3	56	5	10	0	1	1	1	0	0	0	0	0	0	1	0	0	0	1	1	0	0	1	0	0	1	38	2.15
2	19	17	12	1	3	1	3	3	3	3	61	4.11	9	0	0	0	1	0	0	0	0	1	0	0	1	0	0	1	0	1	1	0	0	0	1	38	2.4
2	25	23	13	1	3	1	2	2	2	2	64	5.01	8	1	0	1	0	0	0	0	0	0	0	0	1	0	0	1	1	0	0	0	0	0	1	38	2.3
2	20	18	14	1	3	1	3	3	3	3	63	5.02	8	1	0	0	0	0	0	1	0	0	0	1	0	0	0	1	0	1	0	0	0	0	1	38	2.4
2	20	17	10	1	3	1	3	3	3	3	68	5.01	12	1	0	1	0	1	0	0	0	0	1	0	0	0	0	1	0	1	0	0	0	0	1	38	2.4
1	20	18	12	1	1	1	3	3	3	3	55	5.02	3	0	0	0	0	0	0	0	0	0	0	0	0	0	0	0	0	0	0	0	0	0	0	38	3
1	19	17	10	1	1	1	3	3	3	3	57	4.02	5	0	0	1	1	0	0	0	0	0	0	0	0	0	0	0	0	0	0	0	0	0	0	38	3
2	22	20	12	1	1	1	3	3	3	3	62	5.02	4	0	0	1	1	0	0	0	0	0	0	0	0	0	0	0	0	0	0	0	0	0	0	38	2.95
2	24	20	15	1	1	2	3	3	3	3	65	5.02	6	0	0	1	1	0	0	0	0	0	0	0	0	0	0	0	0	0	0	0	0	0	0	38	3
1	23	19	10	2	1	1	3	3	3	3	65	5.02	4	0	0	1	1	0	0	0	0	0	0	1	0	0	0	0	0	0	0	0	0	0	0	38	2.8
2	22	18	12	1	1	2	2	2	2	2	62	4.4	6	0	0	0	0	0	0	0	0	0	0	0	0	0	0	0	0	0	0	0	0	0	0	38	3
1	20	18	12	1	1	1	1	3	3	3	62	5.01	4	0	0	0	0	0	0	0	0	0	0	0	0	0	0	0	0	0	0	0	0	0	0	38	2.9
1	25	20	17	2	1	2	3	3	3	3	68	5.03	7	0	0	1	1	0	0	0	0	0	0	0	0	0	0	0	0	0	0	0	0	0	0	38	3
1	22	20	12	1	1	2	2	2	2	2	58	5.02	4	0	0	1	1	0	0	0	0	0	0	0	0	0	0	0	0	0	0	0	0	0	0	38	3
1	29	23	17	3	1	2	3	3	3	3	67	5.02	4	0	0	1	1	0	0	0	0	0	0	0	0	0	0	0	0	0	0	0	0	0	0	38	3
2	28	20	8	2	1	1	2	3	3	3	56	4.01	5	0	0	1	1	0	0	0	0	0	0	0	0	0	0	0	0	0	0	0	0	0	0	38	3
1	22	18	12	1	1	1	2	2	2	2	59	5.01	3	0	0	1	1	0	0	0	0	0	0	0	0	0	0	0	0	0	0	0	0	0	0	38	2.8
1	24	14	8	2	2	1	3	3	3	3	60	5.01	3	0	0	1	1	0	0	0	0	0	0	0	0	0	0	0	0	0	0	0	0	0	0	38	3
2	25	21	16	1	1	2	3	3	3	3	55	5.01	3	0	0	1	1	0	0	0	0	0	0	0	0	0	0	0	0	0	0	0	0	0	0	38	3
1	22	20	12	1	1	1	3	3	3	3	62	5.02	3	0	0	1	1	0	0	0	0	0	0	0	0	0	0	0	0	0	0	0	0	0	0	38	3
2	23	20	16	2	1	2	3	3	3	3	60	5	4	0	0	1	1	0	0	0	0	0	0	0	0	0	0	0	0	0	0	0	0	0	0	38	3
1	24	18	9	1	1	1	3	3	3	3	60	5.02	5	0	0	1	1	0	0	0	0	0	0	0	0	0	0	0	0	0	0	0	0	0	0	38	3
1	20	17	12	1	1	1	2	2	2	2	60	5.01	3	0	0	1	1	0	0	0	0	0	0	0	0	0	0	0	0	0	0	0	0	0	0	38	2.9
1	21	17	10	2	1	1	2	2	2	2	61	5.01	6	0	0	1	1	0	0	0	0	0	0	0	0	0	0	0	0	0	0	0	0	0	0	38	3
1	20	18	12	1	1	1	3	3	3	3	55	4.02	6	0	0	1	1	0	0	0	0	0	0	0	0	0	0	0	0	0	0	0	0	0	0	38	2.95
1	19	16	10	1	1	1	3	3	3	3	60	5.01	4	0	0	0	0	0	0	0	0	0	0	0	0	0	0	0	0	0	0	0	0	0	0	38	3
1	20	17	10	1	1	1	2	2	2	2	63	5.02	3	0	0	1	1	0	0	0	0	0	0	0	0	0	0	0	0	0	0	0	0	0	0	38	3
2	22	18	16	2	1	2	3	3	3	3	69	5.02	4	0	0	1	1	0	0	0	0	0	0	0	0	0	0	0	0	0	0	0	0	0	0	38	2.95
1	20	18	12	1	1	1	3	3	3	3	67	5.01	3	0	0	1	1	0	0	0	0	0	0	0	0	0	0	0	0	0	0	0	0	0	0	38	3
1	22	18	12	1	1	1	3	3	3	3	67	5.02	2	0	0	0	0	0	0	0	0	0	0	0	0	0	0	0	0	0	0	0	0	0	0	38	3
1	20	17	10	1	1	1	3	3	3	3	66	5.01	4	0	0	1	1	0	0	0	0	0	0	0	0	0	0	0	0	0	0	0	0	0	0	38	3
1	20	17	10	1	1	1	3	3	3	3	64	4.02	3	0	0	1	1	0	0	0	0	0	0	0	0	0	0	0	0	0	0	0	0	0	0	38	2.95
1	28	20	17	2	1	2	3	3	3	3	70	4.02	6	0	0	1	1	0	0	0	0	0	0	0	0	0	0	0	0	0	0	0	0	0	0	38	3
2	25	20	17	2	1	2	3	3	3	3	70	5.03	4	0	0	1	1	0	0	0	0	0	0	0	0	0	0	0	0	0	0	0	0	0	0	38	2.9
1	23	20	12	1	1	1	3	3	3	3	62	5.01	4	0	0	1	1	0	0	0	0	0	0	0	0	0	0	0	0	0	0	0	0	0	0	38	2.9
1	23	21	12	1	1	1	3	3	3	3	66	5.01	4	0	0	1	1	0	0	0	0	0	0	0	0	0	0	0	0	0	0	0	0	0	0	38	3
1	24	16	10	1	1	1	3	3	3	3	65	5.03	6	0	0	1	1	0	0	0	0	0	0	0	0	0	0	0	0	0	0	0	0	0	0	38	2.75
1	21	18	12	1	1	2	3	3	3	3	65	5.01	4	0	0	1	1	0	0	0	0	0	0	0	0	0	0	0	0	0	0	0	0	0	0	38	3
1	23	21	12	1	1	1	3	3	3	3	60	5	4	0	0	1	1	0	0	0	0	0	0	0	0	0	0	0	0	0	0	0	0	0	0	38	2.7
1	22	18	15	1	1	2	3	3	3	3	65	4.3	4	0	0	1	1	0	0	0	0	0	0	0	0	0	0	0	0	0	0	0	0	0	0	38	3
2	27	22	17	2	1	2	3	3	3	3	70	5.02	5	0	0	1	1	0	0	0	0	0	0	0	0	0	0	0	0	0	0	0	0	0	0	38	2.95
2	26	20	16	2	3	2	3	3	3	3	70	5.02	5	0	0	1	1	0	0	0	0	0	0	0	0	0	0	0	0	0	0	0	0	0	0	38	3
1	21	18	10	1	1	1	3	3	3	3	62	4.03	5	0	0	1	1	0	0	0	0	0	0	0	0	0	0	0	0	0	0	0	0	0	0	38	3
1	21	16	9	2	1	1	3	3	3	3	68	4.03	4	0	0	1	1	0	0	0	0	0	0	0	0	0	0	0	0	0	0	0	0	0	0	38	2.78
2	23	18	15	1	1	2	3	3	3	3	66	4.03	5	0	0	1	1	0	0	0	0	0	0	0	0	0	0	0	0	0	0	0	0	0	0	38	3
1	20	17	8	1	1	1	3	3	3	3	68	4.03	4	0	0	1	1	0	0	0	0	0	0	0	0	0	0	0	0	0	0	0	0	0	0	38	3
1	20	16	5	1	1	1	3	3	3	3	62	4.03	4	0	0	0	0	0	0	0	0	0	0	0	0	0	0	0	0	0	0	0	0	0	0	38	3
2	25	18	15	2	1	2	3	3	3	3	69	4.03	6	0	0	1	1	0	0	0	0	0	0	0	0	0	0	0	0	0	0	0	0	0	0	38	2.9
1	21	18	6	1	1	1	3	3	3	3	65	4.6	4	0	0	0	0	0	0	0	0	0	0	0	0	0	0	0	0	0	0	0	0	0	0	38	3
1	20	18	10	1	1	1	3	3	3	3	62	4.5	4	0	0	1	1	0	0	0	0	0	0	0	0	0	0	0	0	0	0	0	0	0	0	38	3
2	26	21	17	2	1	2	3	3	3	3	70	4.03	4	0	0	1	1	0	0	0	0	0	0	0	0	0	0	0	0	0	0	0	0	0	0	38	3
1	22	17	10	1	1	1	3	3	3	3	64	4	5	0	0	1	1	0	0	0	0	0	0	0	0	0	0	0	0	0	0	0	0	0	0	38	3
1	21	18	12	1	1	1	3	3	3	3	60	4.03	4	0	0	1	1	0	0	0	0	0	0	0	0	0	0	0	0	0	0	0	0	0	0	38	2.95
1	24	18	15	2	1	2	3	3	3	3	67	4	5	0	0	1	1	0	0	0	0	0	0	0	0	0	0	0	0	0	0	0	0	0	0	38	3
2	22	18	12	1	1	1	2	3	3	3	70	4.03	6	0	0	1	1	0	0	0	0	0	0	0	0	0	0	0	0	0	0	0	0	0	0	38	3
1	18	16	10	1	3	1	2	2	2	2	55	5	5	0	0	0	0	1	1	0	0	0	1	0	0	0	0	1	1	0	0	0	0	0	1	38	2.4
1	19	17	8	1	3	1	2	2	2	1	62	5.01	6	1	0	1	1	0	0	0	0	0	0	1	0	0	0	1	1	0	0	0	0	0	1	38	2.3
1	19	17	7	1	2	1	1	1	2	2	63	5	9	0	0	1	1	0	0	0	0	0	1	0	0	0	0	0	1	1	0	0	0	0	1	38	2.3
1	19	16	7	1	2	1	1	1	2	2	59	4.11	5	0	0	1	1	0	0	0	0	0	0	0	0	0	1	0	0	1	1	0	0	0	1	38	2.4
1	20	17	6	1	2	1	1	2	2	2	61	5	4	0	0	0	0	0	0	0	0	0	0	0	0	0	0	0	0	0	0	0	0	0	0	38	2.7
2	24	23	15	1	1	1	3	2	3	3	65	5	6	0	0	0	0	0	0	0	0	0	0	0	0	0	0	0	0	0	0	0	0	0	0	38	2.75
2	28	20	15	2	1	2	3	3	3	3	65	5.3	6	0	0	0	0	0	0	1	0	0	0	0	0	0	0	0	0	0	0	0	0	0	0	38	3.25
2	26	21	12	1	1	1	3	3	3	3	63	5.2	7	0	0	1	0	0	0	0	0	0	0	0	0	0	0	0	0	0	0	1	0	0	0	38	3
2	25	19	10	2	1	1	2	2	2	2	61	5.2	4	0	0	1	0	0	0	0	0	0	0	0	0	0	0	0	1	0	0	0	0	0	0	38	3
1	16	15	5	1	1	1	2	2	2	2	58	4.9	3	0	0	0	0	0	0	1	0	0	0	0	0	0	0	0	0	0	0	0	0	0	0	38	2.25
1	20	17	10	1	1	1	3	3	3	3	62	5.1	4	0	0	0	0	0	0	0	0	0	0	0	0	0	0	0	0	0	0	0	0	0	0	38	3
2	22	20	12	1	1	1	3	3	3	3	66	5.4	5	0	0	0	0	0	0	0	0	0	0	0	0	0	0	0	0	0	0	0	0	0	0	38	3.25
1	19	17	5	1	1	1	2	2	2	2	60	4.6	5	0	0	0	0	0	0	0	0	0	0	0	0	0	0	0	0	0	0	0	0	0	0	38	2.5
1	23	15	8	3	1	1	2	2	2	2	58	4.9	4	0	0	0	0	0	1	0	0	0	0	0	0	0	0	0	1	0	0	0	0	0	0	38	2.75
2	25	20	12	1	1	1	3	3	3	2	66	5.2	4	0	0	0	0	0	0	0	0	0	0	0	0	0	0	0	0	0	0	1	0	0	0	38	3
2	26	28	12	1	1	1	3	3	3	3	59	5	5	0	0	0	0	0	0	0	0	0	0	0	0	0	0	0	0	0	0	1	0	0	0	38	27.2
1	29	21	12	2	1	2	1	1	1	1	67	5.3	5	0	0	0	1	0	0	0	0	0	1	0	0	0	0	0	0	0	0	0	0	0	0	38	3
2	25	20	15	2	1	2	3	3	3	3	70	5.3	5	0	0	1	1	0	0	0	0	0	0	0	0	0	0	0	0	0	0	1	0	0	0	38	3
1	21	18	9	1	1	1	3	3	3	3	66	5.1	7	0	0	0	0	0	0	0	0	0	0	0	0	0	0	0	0	1	0	0	0	0	0	38	3
1	22	17	5	1	1	1	3	2	3	3	65	5.1	3	0	0	0	0	0	0	0	1	0	0	0	0	0	0	0	0	0	0	0	0	0	0	38	2.95
1	20	17	12	1	1	1	3	3	3	3	62	4.1	4	0	0	1	1	0	0	0	0	0	0	0	0	0	0	0	0	0	0	0	0	0	0	38	3
1	21	18	12	1	1	1	3	3	3	3	64	5.2	8	0	0	1	1	1	0	0	0	0	0	0	0	0	0	0	0	0	0	1	0	0	0	38	2.95
1	31	26	15	2	1	2	1	2	2	2	69	5	6	0	0	1	0	1	0	0	0	0	0	0	0	0	0	0	1	0	0	0	0	0	0	38	3.25
1	24	23	10	1	1	1	2	2	2	2	68	5.2	5	0	0	0	0	0	0	0	1	1	1	0	0	0	0	0	0	0	0	1	0	0	1	38	3.25
1	28	25	17	1	1	2	3	3	3	3	64	5.03	4	0	0	1	0	0	0	0	1	0	0	0	0	0	1	0	0	0	0	0	0	0	0	38	2.5
1	25	15	4	3	1	1	2	2	2	2	55	5	6	1	0	0	0	0	0	1	0	0	1	0	0	0	0	0	1	0	0	0	0	0	1	38	1.8
2	20	15	10	1	1	1	3	3	3	3	58	5.02	2	0	0	1	1	0	0	0	0	0	0	0	0	0	1	0	1	0	0	0	0	0	0	38	2.75
2	24	23	8	1	1	1	3	3	3	3	70	5	6	1	0	1	0	0	0	0	0	1	0	0	0	0	1	0	0	0	0	0	0	0	1	38	2.25
1	19	18	8	1	1	1	3	3	3	3	57	5.02	2	0	0	0	0	0	0	0	0	0	0	0	0	1	0	0	0	0	0	0	0	0	0	38	3
1	23	18	10	1	1	1	3	3	3	3	66	5.01	5	0	0	0	0	0	0	0	0	1	0	1	0	0	0	0	0	0	0	0	0	0	0	38	2.25
1	17	16	9	1	1	1	3	3	3	3	63	4.09	3	0	0	0	0	1	0	0	0	0	1	0	0	0	0	0	0	0	0	0	0	0	0	38	4
2	25	20	10	2	1	1	2	3	2	2	63	5.02	3	0	0	1	0	0	0	0	0	0	0	0	0	0	1	0	0	0	0	0	0	0	0	38	3.5
1	30	18	12	2	1	1	3	3	3	3	72	5.04	7	0	1	1	1	0	0	0	0	0	0	0	0	0	1	0	0	0	0	0	0	0	0	38	3
1	30	19	16	2	1	2	3	3	3	3	65	5.01	5	1	0	0	0	0	0	0	0	0	0	0	0	0	1	0	0	0	0	0	0	0	0	38	3.25
1	36	20	16	3	1	2	3	3	3	3	79	5.03	3	0	0	0	0	1	0	0	0	0	1	0	0	0	0	1	1	0	0	0	0	0	0	38	2
2	22	18	3	2	1	1	3	3	3	3	59	5.01	3	1	0	0	0	0	1	0	0	0	0	1	0	0	0	0	0	0	0	0	0	0	0	38	2
2	30	19	12	2	1	1	3	3	3	3	56	5.02	5	0	0	0	1	0	0	0	0	0	0	0	0	0	1	0	1	0	0	0	0	0	0	38	2.8
1	28	17	3	3	1	1	3	3	3	3	56	5.03	5	0	0	1	0	0	0	1	0	0	1	0	0	0	0	1	0	0	0	0	0	0	0	38	2.9
1	20	17	10	2	1	1	2	2	2	2	55	5	5	0	0	0	1	0	0	0	0	0	0	0	0	0	1	1	1	0	0	0	0	0	1	38	2.5
1	20	18	12	1	1	3	3	3	3	3	72	5.03	3	0	0	0	0	0	0	0	0	0	0	0	1	0	0	0	0	0	0	0	0	0	0	38	3.5
2	33	23	17	2	1	2	3	3	3	3	64	4.11	7	0	0	0	0	0	0	0	0	0	0	0	0	0	1	0	0	0	0	0	0	0	0	38	2.75
2	23	21	12	1	1	1	3	3	3	3	65	5.03	7	0	0	1	1	0	1	0	0	0	0	0	0	0	0	0	0	0	0	0	0	0	0	38	2.8
2	30	19	10	3	1	1	3	3	3	3	75	5.05	8	1	0	0	0	0	0	1	0	1	0	0	0	0	1	0	0	0	0	0	0	0	0	38	3.25
1	20	19	5	1	2	1	2	2	2	2	76	5.01	4	0	0	0	1	0	0	0	0	0	0	1	0	0	0	0	0	0	0	0	0	0	1	38	3
2	28	22	15	2	1	2	3	3	3	3	80	5.6	8	0	0	0	0	0	0	0	0	0	0	0	0	0	1	1	1	0	0	0	0	0	0	38	3
1	20	18	12	1	1	1	3	3	3	3	50	5.02	6	0	0	0	0	1	0	0	0	0	0	0	0	0	1	0	0	0	0	0	0	0	0	38	3.5
1	18	16	3	1	1	1	2	2	2	2	55	5	5	1	0	0	0	0	1	0	0	0	0	0	0	0	1	1	1	0	0	0	0	0	1	38	2.2
1	21	19	12	1	1	1	3	3	3	3	50	5.02	5	0	0	0	0	0	0	0	0	0	0	0	0	1	0	0	0	0	0	0	0	0	0	38	3
2	30	20	10	3	1	2	3	3	3	3	79	5.02	3	0	0	0	0	0	0	0	0	0	1	0	0	0	0	0	1	0	0	0	0	0	0	38	3.25
2	23	21	12	1	1	1	3	3	3	3	78	5.02	5	0	0	1	1	0	0	0	0	0	0	0	0	0	1	0	0	0	0	0	0	0	0	38	2.75
1	21	19	7	1	1	1	2	2	2	2	70	5.02	8	1	0	0	0	0	0	0	0	0	1	0	0	0	0	1	1	0	0	0	0	0	1	38	3.1
1	30	25	15	2	1	2	3	3	3	3	69	5	8	0	0	1	0	0	0	0	0	1	0	0	0	0	0	1	1	0	0	0	0	0	0	38	2.7
1	24	21	10	1	1	3	3	3	3	3	59	5.02	5	0	0	0	0	0	0	0	0	0	0	0	0	0	0	0	0	0	0	0	0	0	0	38	3.75
1	21	17	5	2	1	1	2	2	2	2	55	5.03	2	0	0	0	0	0	0	0	0	0	0	1	0	0	0	1	1	0	0	0	0	0	1	38	2.8
2	21	19	10	1	1	1	3	3	3	3	62	5	2	0	0	1	0	0	0	0	0	0	0	1	0	0	0	0	0	0	0	0	0	0	0	38	2.75
2	25	23	15	1	1	2	3	3	3	3	64	5.03	4	0	0	1	0	0	0	1	0	0	0	1	0	0	0	0	0	0	0	0	0	0	0	38	2.5
1	22	21	6	1	2	1	2	2	2	2	75	5	6	0	0	1	0	0	0	1	0	0	0	0	0	0	1	0	1	1	0	0	0	0	1	38	2
2	27	24	15	1	1	2	1	1	3	3	58	5.02	3	0	0	0	0	0	0	1	1	0	0	0	0	0	1	0	0	0	0	0	0	0	0	38	2.75
2	25	20	10	2	1	2	3	3	3	3	49	5.02	5	0	0	0	0	0	0	0	0	0	0	0	1	0	0	1	1	0	0	0	0	0	1	38	3
2	28	18	15	2	1	1	3	3	3	3	56	5.02	6	0	0	0	0	1	0	0	0	0	0	0	0	1	0	0	0	0	0	0	0	0	0	38	3
1	29	20	8	2	1	1	2	2	2	2	62	5.02	3	0	0	1	1	0	0	0	0	0	1	0	0	0	0	1	1	1	0	0	0	0	1	38	2.8
2	30	22	10	2	1	1	3	3	3	3	72	5	5	0	0	0	0	0	0	0	0	0	1	0	0	0	0	0	0	0	0	0	0	0	0	38	3.5
1	32	15	6	4	3	1	2	2	2	2	68	5.02	3	0	1	0	0	0	0	0	0	0	0	1	0	0	0	1	1	0	0	0	0	0	1	38	1.8
1	21	19	5	1	1	1	2	2	2	2	54	5.02	4	0	0	0	0	0	0	0	0	1	1	0	0	0	0	1	1	1	1	0	0	0	1	38	2.25
2	28	18	5	2	1	1	2	2	2	2	70	5.04	2	0	0	0	0	0	0	0	0	0	0	0	0	0	1	0	0	0	0	0	0	0	0	38	3
1	20	19	7	1	1	1	2	2	2	2	47	5.03	8	0	0	0	0	0	0	0	0	0	0	0	0	0	0	0	0	0	0	0	0	0	1	38	1.8
2	27	23	17	1	1	2	3	3	3	3	60	5.02	6	0	1	1	1	0	0	0	0	0	0	0	0	0	1	0	0	0	0	0	0	0	0	38	2.5
2	22	18	15	1	1	3	3	3	3	3	70	5.04	5	0	0	0	0	0	0	0	0	1	0	0	1	0	0	0	0	0	0	0	0	0	0	38	2.75
2	29	23	16	2	1	2	3	3	3	3	49	4.08	2	0	0	1	1	0	0	0	0	0	0	0	0	0	1	0	0	0	0	0	0	0	1	38	2.8
1	17	15	7	1	2	1	2	2	2	2	46	4.08	2	0	0	1	1	0	0	0	0	0	1	0	0	0	0	1	1	1	1	0	0	0	1	38	2.3
2	23	20	11	1	1	1	2	2	3	3	50	5.02	4	0	0	1	1	0	0	0	0	0	0	0	0	1	0	0	0	0	0	0	0	0	0	38	2.6
1	32	21	15	2	1	2	3	3	3	3	75	5.05	3	0	0	0	0	1	1	0	0	0	0	0	0	0	1	0	0	0	0	0	0	0	1	38	3.5
2	18	16	12	2	1	1	3	3	3	3	64	5.02	3	0	0	0	0	0	0	0	0	0	0	1	0	0	0	0	0	0	0	0	0	0	0	38	3
2	23	18	10	2	1	2	2	2	2	2	70	5.02	3	0	0	0	0	0	1	1	0	0	0	0	0	0	1	1	0	0	0	0	0	0	1	38	3
2	23	21	16	1	1	3	3	3	3	2	63	5.01	2	0	0	0	0	0	0	0	0	0	0	0	0	0	0	0	0	0	0	0	0	0	0	38	2.5
1	19	17	10	1	2	1	3	3	3	3	59	5	3	0	0	1	0	0	0	0	0	0	1	0	0	0	0	1	1	1	1	1	0	0	1	38	2.75
1	18	15	7	2	1	1	2	2	2	2	55	4.08	3	0	0	0	0	1	0	0	0	0	0	1	0	0	0	1	1	1	1	0	0	0	1	38	2
2	26	24	15	1	1	1	3	3	3	3	63	4.09	3	0	0	0	0	0	0	1	0	0	0	0	0	0	1	0	0	0	0	0	0	0	0	38	2.5
2	27	20	16	2	1	2	1	1	3	3	60	5	8	0	0	0	1	0	0	1	0	0	1	0	0	0	0	0	0	0	0	0	0	0	0	38	3
1	23	21	12	1	1	1	2	2	3	3	57	5	6	0	1	1	1	0	0	0	0	0	1	0	0	0	0	0	0	0	0	0	0	0	0	38	2.75
1	26	17	10	2	1	1	2	2	2	2	50	5.01	3	0	1	1	1	0	0	0	0	0	0	1	0	0	0	1	1	1	0	0	0	0	1	38	3
1	20	18	4	1	2	1	1	2	2	2	65	5	4	0	0	0	1	0	0	0	0	0	0	1	0	0	0	0	1	0	1	0	0	0	1	38	2.5
1	26	24	15	1	1	2	3	3	3	3	63	5.01	5	0	0	1	1	0	0	0	0	0	1	0	0	0	0	0	0	0	0	0	0	0	0	38	3
1	23	16	6	2	2	1	2	2	2	2	50	5	5	0	0	0	0	0	0	0	0	0	0	1	0	0	0	1	1	0	0	0	0	0	1	38	2.4
2	23	18	15	1	1	1	2	2	2	2	60	5.02	3	0	0	0	1	0	0	0	0	0	0	0	0	0	0	0	0	0	0	0	0	0	0	38	3
2	25	19	15	2	1	2	3	3	3	3	65	5.03	6	0	0	0	0	1	0	0	0	0	0	0	0	0	0	0	0	0	0	0	0	0	0	38	3
1	18	17	3	1	2	1	2	2	2	2	63	5.01	4	0	0	0	0	0	0	0	0	0	0	0	0	1	0	1	1	1	1	0	0	0	1	38	2.5
1	20	18	16	1	3	2	3	3	3	3	58	5	6	0	0	0	0	1	0	0	0	0	1	0	0	0	0	0	0	0	0	0	0	0	0	38	3
1	25	17	5	2	1	1	2	2	3	3	50	5	5	0	1	0	0	0	0	0	0	0	0	0	0	1	0	0	0	0	0	0	0	0	0	38	2.5
1	21	18	11	1	1	1	3	3	3	3	54	4.08	6	0	0	0	0	0	0	0	0	0	0	0	0	0	0	0	0	0	0	0	0	0	0	38	3
1	28	16	10	2	1	1	2	2	2	3	52	5	8	0	0	1	1	0	0	0	0	0	0	1	0	0	0	1	1	0	0	0	0	0	0	38	3
1	21	19	6	1	1	2	2	2	2	2	67	5.01	3	0	0	1	0	0	0	0	0	0	1	0	0	0	0	1	1	0	0	0	0	0	1	38	2.75
2	25	20	12	2	1	1	2	2	2	2	63	5.02	7	0	0	0	0	1	0	0	0	0	0	0	0	1	0	1	0	0	1	0	0	0	1	38	2.5
2	26	21	12	2	1	1	3	3	3	3	62	5	7	0	0	0	1	0	1	0	0	0	0	0	0	0	0	0	0	0	0	0	0	0	0	38	2.75
2	22	20	12	1	1	2	3	3	3	3	56	5.01	6	0	0	0	0	0	0	0	0	0	0	0	0	0	0	0	0	0	0	0	0	0	0	38	2.5
1	21	19	10	1	1	1	2	2	2	2	52	4.7	5	0	0	0	1	1	0	0	0	0	1	0	0	0	0	1	1	0	0	1	0	0	1	38	1.9
1	28	25	17	1	1	2	3	3	3	3	64	5.03	3	0	0	1	0	0	0	0	1	0	0	0	0	0	1	0	0	0	0	0	0	0	0	38	2.5
1	25	15	9	3	1	1	3	3	3	3	55	5	6	1	0	0	0	0	0	1	0	0	0	0	0	1	0	0	0	0	0	0	0	0	0	38	2.5
1	26	17	4	3	1	1	2	3	2	2	60	5.01	4	0	0	1	1	0	0	0	0	0	1	0	0	0	0	0	0	0	0	0	0	0	0	38	2.74
1	24	16	5	2	2	1	2	2	2	2	66	5.03	7	0	0	1	0	0	0	0	0	0	0	1	0	0	0	0	1	0	0	0	0	0	1	38	1.9
2	35	28	10	1	1	1	3	3	3	3	62	5.01	5	0	0	0	0	0	0	0	0	0	0	0	0	0	0	1	1	0	0	0	0	0	0	38	3
1	31	27	17	2	1	2	3	3	3	3	80	5.04	5	0	0	0	0	0	0	0	0	0	0	1	0	0	0	0	0	0	0	0	0	0	0	38	3.75
2	20	18	10	1	2	1	2	2	2	2	71	5.03	7	1	0	1	1	0	0	0	0	0	0	0	0	0	1	1	1	1	0	0	0	0	1	38	2.8
1	23	22	7	1	1	3	2	2	2	2	51	4.09	6	0	0	1	0	0	0	0	0	0	0	0	1	0	0	1	1	1	1	1	0	0	1	38	2.8
1	22	17	9	2	1	1	2	2	2	2	62	5.01	2	0	0	0	0	0	0	0	0	0	0	0	0	0	0	0	0	0	0	0	0	0	0	38	3
2	30	27	17	1	1	1	3	3	3	3	71	5.03	6	0	0	0	1	0	0	0	0	0	0	0	0	0	1	0	0	0	0	0	0	0	0	38	3.25
1	19	16	5	1	2	1	2	2	2	2	55	5	2	0	0	0	0	0	0	0	0	0	0	0	0	0	1	0	0	0	0	0	0	0	1	38	2.75
2	29	24	17	1	1	2	1	3	3	3	56	4.09	5	1	0	1	0	0	0	0	0	0	0	0	1	0	0	0	0	0	0	0	0	0	0	38	4
1	35	17	6	3	1	1	3	3	3	3	65	5.02	6	0	0	1	0	0	0	0	0	0	0	0	0	0	0	0	0	0	0	0	0	0	0	38	2.8
2	24	21	15	1	1	1	3	3	3	3	68	5.04	5	0	0	1	1	1	0	0	0	0	0	0	0	0	1	0	0	0	0	0	0	0	1	38	2.9
1	27	20	5	2	1	1	2	2	3	3	73	5.03	6	0	0	0	0	1	0	0	0	0	0	0	0	0	0	0	0	0	0	0	0	0	0	38	2.5
1	21	17	12	1	1	2	2	2	2	2	61	5	4	0	0	0	0	1	0	0	0	0	0	0	1	0	0	0	0	0	0	0	0	0	1	38	3.5
1	19	18	6	1	1	1	2	2	2	2	58	4.09	3	0	0	1	0	1	0	0	0	0	0	1	0	0	0	0	0	0	0	0	0	0	0	38	2.8
2	26	23	15	1	1	2	1	3	3	3	63	5	6	0	0	0	0	1	0	0	0	0	0	0	0	0	0	0	0	0	0	0	0	0	0	38	3.5
1	18	17	4	1	1	1	2	3	3	3	56	4.09	5	0	0	0	0	1	0	1	0	0	0	1	0	0	0	0	0	0	0	0	0	0	0	38	2.8
2	22	20	15	1	2	2	3	3	3	3	59	5	4	0	0	0	0	0	0	0	0	0	1	0	0	0	0	0	0	0	0	0	0	0	0	38	3.75
2	31	19	12	3	3	1	2	3	3	3	68	5.03	6	1	0	1	0	0	0	1	0	0	1	0	0	0	0	0	0	0	0	0	0	0	1	38	3.25
2	26	23	15	1	1	2	3	3	3	3	70	5.04	5	0	0	1	0	0	0	0	0	1	0	0	0	0	1	0	0	0	0	0	0	0	0	38	3.5
1	23	20	12	1	1	1	3	3	3	3	59	5	6	0	0	0	0	0	0	0	0	0	1	0	0	0	0	0	0	0	0	0	0	0	0	38	3.8
1	24	19	5	2	1	1	2	2	2	2	68	5.03	3	0	0	0	0	0	1	1	0	0	0	0	0	0	1	0	1	0	1	1	0	0	1	38	2
2	24	22	10	1	1	1	2	3	3	3	61	5	7	0	0	0	0	0	0	0	0	0	0	0	0	0	0	0	0	0	0	0	0	0	0	38	2.8
2	30	17	6	3	1	1	2	2	3	3	69	5.02	4	0	0	0	0	0	0	1	0	0	1	0	0	0	0	0	1	0	1	0	0	0	1	38	3.25
1	25	19	8	2	1	1	3	3	3	3	63	5	5	0	0	0	0	0	0	0	0	0	0	0	0	0	1	0	0	0	0	0	0	0	0	38	2.8
2	27	23	17	1	1	2	3	3	3	3	63	5	7	0	0	0	0	0	0	0	0	0	1	0	0	0	0	0	0	0	0	0	0	0	0	38	3.5
1	24	21	5	2	2	1	2	2	2	2	67	5.01	5	1	0	0	0	0	0	1	0	0	0	0	0	1	0	1	1	0	1	1	0	0	1	38	2.25
2	30	28	17	1	1	2	3	3	3	3	69	5.04	6	0	0	0	1	0	0	0	0	0	0	0	1	0	0	0	0	0	0	0	0	0	0	38	3.75
1	21	19	10	1	1	1	2	2	2	3	60	5	5	0	0	0	0	0	0	0	0	0	1	0	0	0	0	0	1	0	0	0	0	0	0	38	3
1	19	18	5	1	2	1	2	2	2	2	58	4.09	4	0	0	0	0	0	0	1	0	0	0	1	0	0	0	1	1	0	1	0	0	0	1	38	2.25
1	21	20	8	1	1	1	2	2	2	2	75	5.03	5	1	0	1	0	0	0	0	0	1	0	0	0	0	1	0	1	0	1	1	0	0	1	38	2
1	35	19	12	3	1	2	3	3	3	3	65	5	3	0	0	0	0	0	0	0	0	0	1	0	0	0	0	0	0	0	0	0	0	0	0	38	2.75
1	28	20	6	2	1	1	2	2	2	2	66	5.01	4	0	0	1	0	0	0	0	0	0	1	0	0	0	0	1	1	1	1	1	0	0	1	38	3
2	25	22	16	1	1	1	3	3	3	3	68	5.03	6	0	0	0	0	0	0	1	0	0	0	1	0	0	0	0	0	0	0	0	0	0	0	38	3.5
1	23	17	8	2	2	1	2	3	3	3	62	5	4	0	0	0	1	0	0	0	0	0	1	0	0	0	0	0	1	1	1	1	0	0	1	38	2.75
1	35	19	6	3	3	2	2	3	2	3	75	5.04	5	0	0	1	1	0	0	0	0	1	0	0	0	1	0	0	0	0	0	0	0	0	0	38	2.8
1	24	17	5	2	2	1	2	2	2	2	63	5.03	4	1	0	1	1	0	0	0	0	0	1	0	0	0	0	1	1	1	1	0	0	0	1	38	2.6
2	25	22	15	1	1	1	3	3	3	3	50	5.01	5	1	0	1	1	0	0	0	0	0	1	0	0	0	0	0	1	1	1	1	0	0	1	38	3
1	23	17	10	2	1	1	2	2	2	2	60	4.02	4	0	0	1	0	0	1	1	0	0	1	0	0	0	0	1	1	0	1	0	0	0	0	38	2
1	20	19	4	2	1	1	3	2	3	3	55	4.05	3	0	0	1	1	1	0	0	0	0	0	0	0	0	1	0	0	0	0	0	0	0	0	38	3
2	24	20	5	2	3	1	1	1	1	1	50	4.3	3	0	0	1	1	0	1	0	0	0	0	0	1	0	0	1	1	1	1	0	0	0	0	38	2.7
1	26	25	16	1	1	2	3	3	3	3	70	5.03	6	0	0	0	0	0	0	0	0	1	1	0	0	0	0	0	1	0	1	1	0	0	1	38	2.25
2	18	16	8	1	1	1	2	2	2	2	50	4.3	3	0	0	0	0	0	0	0	0	1	0	0	0	0	0	1	1	1	1	1	0	0	1	38	2.75
1	18	15	9	1	1	1	2	2	2	2	60	4.05	2	1	0	1	1	1	0	0	0	0	1	0	0	0	0	0	1	0	1	0	0	0	1	38	2
2	26	23	15	1	1	2	1	1	1	1	65	5	6	0	0	1	1	0	0	0	0	0	1	0	0	0	0	1	1	1	1	1	0	0	1	38	3
2	24	17	9	2	1	1	2	2	2	2	55	5.01	3	0	0	1	1	0	0	0	0	0	1	0	0	0	0	0	1	1	0	1	0	0	0	38	2.6
2	24	20	12	2	2	2	3	3	3	3	65	5.02	6	0	0	1	1	0	0	0	0	0	0	1	0	0	0	0	0	0	0	0	0	0	0	38	2.75
1	18	17	6	1	2	1	2	2	2	2	45	4.05	3	0	0	1	1	0	0	0	0	0	0	1	0	0	0	1	1	1	1	1	0	0	1	38	2.2
1	23	20	5	2	2	1	2	2	2	2	60	5.01	5	0	0	1	0	0	1	0	0	0	0	0	0	1	0	0	1	1	1	1	0	0	1	38	3
1	30	17	4	4	3	1	2	2	2	2	65	5.02	2	0	0	1	1	0	0	0	0	0	0	0	0	0	1	1	1	1	1	0	0	0	1	38	2.5
2	25	20	16	2	1	2	3	3	3	3	67	5.04	6	0	0	0	0	0	1	1	0	0	0	1	0	0	0	0	0	0	0	0	0	0	0	38	2.7
1	22	18	10	2	2	1	2	2	2	2	60	4.3	3	0	0	1	1	0	0	0	0	0	1	0	0	0	0	1	1	0	0	0	0	0	0	38	3
2	22	20	5	1	1	1	2	2	2	2	60	5.01	3	0	0	1	1	0	0	0	0	0	0	1	0	0	0	1	1	0	0	0	0	0	1	38	2.7
1	22	15	4	2	1	1	2	2	2	2	58	5.01	4	0	0	1	1	0	0	0	0	0	1	0	0	0	0	1	1	1	1	0	0	0	0	38	2.5
1	24	17	9	2	1	1	3	3	3	3	60	5.02	7	0	0	1	1	0	0	0	0	0	0	1	0	0	0	0	0	0	0	0	0	0	1	38	2.75
2	18	17	8	1	1	1	3	3	3	3	70	5.02	5	0	0	1	1	0	0	0	0	0	0	0	0	0	1	1	1	0	0	0	0	0	0	38	2.9
2	18	15	9	1	2	1	3	3	3	3	64	5	2	0	0	1	1	0	1	0	0	0	0	0	0	0	1	1	1	0	0	0	0	0	1	38	2.5
1	25	15	7	2	1	1	2	2	2	2	55	5.01	4	0	0	1	1	0	0	0	0	0	0	0	0	0	1	1	0	0	0	0	0	0	1	38	2.75
2	22	20	10	1	1	1	3	3	3	3	50	5.02	6	0	0	0	0	0	0	0	0	0	0	0	0	0	1	0	1	0	0	0	0	0	0	38	2.5
1	30	25	12	2	1	1	3	3	3	3	60	5.01	4	0	0	0	0	0	0	0	0	0	0	0	0	0	1	0	0	1	0	0	0	0	0	38	2.25
2	30	22	8	2	1	1	3	3	3	3	65	5.04	7	0	0	0	0	0	0	0	0	0	0	0	0	0	1	1	1	0	0	0	0	0	0	38	2.5
1	24	20	15	1	1	3	3	3	3	3	60	5.02	4	0	0	1	1	0	0	0	0	0	1	0	0	0	0	0	0	1	0	0	0	0	0	38	3
2	25	20	9	2	3	1	2	2	2	2	50	5.01	3	0	0	1	1	0	0	0	0	0	1	0	0	0	0	0	1	0	1	1	0	0	1	38	2.73
1	25	14	5	3	3	1	2	2	2	2	50	5.02	2	0	0	1	1	0	0	0	0	0	0	1	0	0	0	1	1	1	1	0	0	0	1	38	2.7
2	19	17	10	1	1	1	3	3	3	3	62	5.01	5	0	0	1	1	0	0	0	0	0	0	0	0	0	1	0	0	0	0	0	0	0	0	38	2.75
1	30	19	4	3	1	1	2	2	2	2	70	5.04	4	0	0	1	1	0	0	0	0	0	1	0	0	0	0	1	1	0	1	1	0	0	1	38	2
2	23	20	12	1	1	1	3	3	3	3	51	5.03	5	0	0	1	1	0	0	0	0	0	0	1	0	0	0	0	0	0	0	0	0	0	0	38	2.7
1	23	17	10	2	1	1	2	2	2	2	62	5.01	4	0	0	1	1	0	0	0	0	0	1	0	0	0	0	1	1	0	0	0	0	0	1	38	2.75
2	20	19	4	1	1	1	3	3	3	3	50	4.05	3	1	0	1	1	0	0	0	0	0	0	0	0	0	1	0	1	0	0	0	0	0	1	38	2.5
1	19	18	5	1	2	1	2	2	2	2	56	5.01	4	0	0	1	1	0	0	0	0	0	1	0	0	0	0	1	1	0	0	0	0	0	1	38	2.25
1	26	20	12	2	1	1	3	3	3	3	68	5.02	7	0	0	0	0	0	1	1	0	0	0	1	0	0	0	0	1	0	0	0	0	0	0	38	2.7
2	31	18	10	3	3	1	3	3	3	3	71	5.03	6	0	0	1	1	0	0	0	0	0	0	1	0	0	0	0	0	0	0	0	0	0	0	38	2.7
1	27	18	9	1	1	1	2	2	2	2	68	5.03	5	0	0	1	1	0	0	0	0	0	1	0	0	0	0	0	1	0	0	0	0	0	0	38	2.66
1	19	15	8	1	1	1	2	2	2	2	62	5.01	4	0	0	1	1	0	0	0	0	0	1	0	0	0	0	0	0	0	0	0	0	0	0	38	2.5
1	28	19	12	2	1	1	2	2	2	2	66	5.03	6	0	0	1	1	0	0	0	0	0	1	0	0	0	0	1	1	1	0	0	0	0	1	38	2.7
1	30	23	12	2	1	2	3	3	3	3	70	5.03	6	1	0	1	1	0	0	0	0	0	1	0	0	0	0	1	1	0	0	0	0	0	0	38	3
1	22	17	5	1	1	1	2	2	2	2	60	5.01	4	0	0	0	0	0	1	1	0	0	1	0	0	0	0	0	1	1	1	1	0	0	1	38	2
2	29	24	10	2	1	1	3	3	3	3	58	4.01	5	1	0	1	0	0	0	1	0	0	0	0	0	0	1	1	0	0	0	0	0	0	1	38	2.2
2	20	18	12	1	3	1	3	3	3	3	66	5	10	1	0	0	1	0	0	0	0	0	0	0	1	0	0	1	1	1	0	0	0	0	1	38	2.25
2	20	18	12	1	3	1	3	3	3	3	65	5	10	0	1	1	0	0	0	1	0	0	1	0	0	0	0	1	0	0	0	0	0	0	1	38	2.4
1	19	17	8	1	3	1	2	2	2	2	54	5	13	1	1	1	0	0	0	1	0	0	0	0	0	0	1	1	1	1	0	0	0	0	1	38	2.3
1	22	20	8	1	3	1	2	2	2	2	58	5.01	8	0	0	0	0	0	0	0	0	0	1	0	0	0	0	1	1	1	0	0	0	0	1	38	2.25
1	20	17	10	1	3	1	2	2	2	2	58	5	10	0	0	1	0	0	0	0	0	0	0	0	0	0	1	0	1	0	1	0	0	0	1	38	2.3
1	17	15	6	1	3	1	2	2	2	2	59	4.11	11	0	0	0	1	0	0	0	0	0	1	0	0	0	0	1	0	1	1	0	0	0	1	38	2.3
1	23	19	12	2	3	1	3	3	3	3	63	5	7	0	0	0	1	0	1	0	0	0	0	0	1	0	0	1	1	1	0	0	0	0	1	38	2.45
2	22	19	14	1	3	1	3	3	3	3	53	4.01	8	1	0	0	1	0	0	0	0	0	0	0	0	0	1	1	1	1	0	0	0	0	1	38	2.35
2	28	20	16	3	3	3	3	3	3	3	60	4.01	9	0	1	0	1	0	0	0	0	0	1	0	0	0	0	1	1	0	1	0	0	0	1	38	2.15
2	21	19	12	1	3	1	2	2	2	2	53	5	6	0	1	0	1	0	0	1	0	0	1	0	0	0	0	0	1	0	1	1	0	0	1	39	2.3
2	22	20	13	1	3	3	2	2	1	3	60	5	11	0	1	0	1	0	0	0	0	0	0	0	0	0	1	1	1	0	0	0	0	0	1	39	2
1	28	20	16	3	3	2	3	3	3	3	62	4.1	6	0	1	1	0	0	0	0	0	0	0	0	0	0	1	0	0	0	0	0	0	0	0	39	2.5
1	18	16	5	1	2	1	3	1	1	1	59	4.03	7	1	0	0	0	1	0	0	0	0	0	0	0	1	0	1	1	1	0	0	0	0	0	39	2.5
1	31	24	17	2	1	2	2	2	2	2	50	4.01	4	0	0	1	1	0	0	0	0	0	0	0	0	0	0	0	0	0	0	0	0	0	0	39	2.8
1	26	17	8	2	1	1	3	2	3	3	52	5.02	4	0	0	0	0	0	0	0	0	0	0	0	0	0	0	0	0	0	0	0	0	0	0	39	2.9
2	29	22	12	2	1	2	3	3	3	3	60	4.09	5	0	0	1	1	0	0	0	0	0	1	0	0	0	0	0	0	0	0	0	0	0	0	39	2.5
2	27	19	12	2	1	2	2	3	3	3	63	5.01	4	0	0	0	0	0	0	0	0	1	0	0	0	0	0	0	0	0	0	0	0	0	0	39	3
1	20	17	10	1	1	1	3	3	3	3	63	5	4	0	0	0	0	0	0	0	0	0	0	1	0	0	0	0	1	0	0	0	0	0	0	39	3.5
2	16	14	8	1	3	1	3	2	2	2	60	4.08	7	0	0	0	0	1	0	0	0	0	0	0	0	0	1	1	1	0	0	0	0	0	1	40	2.3
2	22	19	13	1	3	1	2	2	2	2	64	5	12	0	0	1	1	0	0	0	0	0	1	0	0	0	0	0	1	0	1	0	0	0	1	40	2.2
1	18	16	5	1	3	1	2	2	2	2	67	5.01	13	0	1	0	1	0	0	1	0	0	1	0	0	0	0	0	1	0	1	0	0	0	1	40	2.5
1	19	16	10	2	3	1	2	2	2	2	63	4.01	10	1	1	0	1	0	0	0	0	0	0	0	0	0	1	1	0	0	1	0	0	0	1	40	2.3
2	22	19	15	2	3	1	2	2	3	3	70	5.02	14	1	1	1	1	1	0	0	0	0	0	1	0	0	0	1	0	0	1	0	0	0	1	40	2.2
2	17	15	6	1	3	1	2	2	2	2	65	5.01	11	0	0	1	0	0	0	0	0	0	0	1	0	0	0	1	1	1	0	0	0	0	1	40	2.3
1	19	16	5	1	3	1	2	2	3	3	66	5	12	1	1	1	0	0	0	0	0	0	0	1	0	0	0	1	1	0	0	0	0	0	1	40	2.4
1	22	20	6	1	3	1	3	3	3	3	67	5.02	7	0	0	0	0	0	1	1	0	0	0	0	0	1	0	0	1	1	1	0	0	0	0	40	2.4
1	18	16	10	1	3	1	2	2	3	3	50	4.09	9	0	0	0	1	0	0	0	0	0	0	0	0	0	1	1	1	0	0	1	0	0	1	40	2.25
1	19	17	8	1	3	1	2	2	3	3	53	4.09	12	0	0	0	1	0	0	0	1	0	0	0	1	0	0	1	1	0	0	1	0	0	1	40	2.2
1	18	16	5	1	3	1	2	2	2	2	54	4.08	6	0	0	0	1	1	0	0	0	0	0	0	1	0	0	1	1	1	0	0	0	0	1	40	2.25
1	18	16	6	1	3	1	2	2	3	3	60	5	5	0	0	1	0	0	1	0	0	0	0	0	1	0	0	1	1	1	0	0	0	0	1	40	2.2
2	22	22	26	1	3	1	3	3	3	3	56	4.11	9	1	1	0	0	1	0	0	0	0	0	0	0	0	1	1	1	0	0	0	0	0	1	40	2.4
2	25	20	14	2	3	1	3	3	3	3	59	5.01	6	1	0	0	0	0	0	0	0	0	0	1	0	0	0	1	1	1	0	0	0	0	1	40	2.3
2	24	21	12	1	3	2	2	2	2	2	57	5.02	9	0	0	1	0	0	1	0	0	0	0	0	0	0	1	0	1	0	1	0	0	0	1	40	2.45
1	18	15	5	1	3	1	2	2	2	2	70	5.02	11	1	0	0	0	0	1	1	0	0	0	0	0	1	0	1	1	0	1	0	0	0	1	40	2.4
1	19	16	5	1	3	3	2	2	3	3	63	4.08	10	1	0	1	1	0	0	0	0	0	1	0	0	0	0	1	1	0	1	0	0	0	1	40	2.2
2	26	20	16	2	3	2	3	3	3	3	65	5	12	0	0	0	1	0	0	0	0	1	0	0	0	1	0	1	0	1	0	0	0	0	1	40	2.4
1	19	17	6	1	3	1	2	2	2	2	60	4.11	10	0	1	0	1	1	0	0	0	0	0	1	0	0	0	1	1	0	0	0	0	0	1	40	2.3
1	20	18	7	1	3	1	2	2	2	2	63	4.01	10	1	0	0	1	0	0	0	0	1	1	0	0	0	0	0	1	1	0	0	0	0	1	40	2.3
1	18	16	10	1	3	1	2	2	2	2	66	5.02	11	1	1	1	1	0	0	0	0	0	0	0	0	0	1	1	0	1	0	1	0	0	1	40	2.2
2	20	18	8	1	3	1	2	2	1	1	60	4.11	5	1	0	0	1	0	0	0	0	0	0	1	0	0	0	1	1	0	1	0	0	0	1	40	2.25
1	22	19	10	2	3	1	2	2	2	2	60	5	10	0	0	0	1	0	0	0	0	0	0	0	0	0	0	0	0	0	0	0	0	0	0	40	2.4
1	22	19	12	2	3	1	3	3	1	3	63	5	12	0	1	0	0	1	0	0	0	0	0	0	0	0	0	0	0	0	0	0	0	0	0	40	2.6
1	19	16	7	2	3	1	2	2	1	3	66	5	10	0	0	1	0	0	0	1	0	0	0	0	0	0	0	0	0	0	0	0	0	0	0	40	2.4
1	18	15	6	1	3	1	3	1	1	2	63	4.09	12	1	0	0	1	0	0	1	0	0	0	0	0	0	1	0	0	0	0	0	0	0	0	40	2.5
1	18	16	4	1	3	1	1	2	3	1	68	5	11	0	0	0	0	0	0	1	0	0	0	0	1	0	0	0	1	1	1	0	0	0	0	40	2.3
2	20	18	7	1	3	1	1	2	1	3	68	5.01	10	1	0	0	1	0	0	0	0	0	0	0	0	0	1	1	1	0	0	0	0	0	1	40	2.25
2	29	20	11	3	3	1	1	1	1	1	72	5.01	9	1	1	0	0	0	1	0	0	0	0	0	0	0	0	0	0	0	0	0	0	0	0	40	2.4
2	27	18	12	3	3	1	2	2	2	2	68	4.11	6	0	0	0	0	0	0	0	0	0	0	0	0	0	0	0	0	0	0	0	0	0	0	40	2.45
2	28	19	16	3	2	3	1	2	2	3	67	5	12	1	0	0	0	0	0	0	0	0	0	0	0	0	0	0	0	0	0	0	0	0	0	40	2.1
1	30	20	16	3	2	1	3	1	3	3	78	5.03	9	0	1	0	0	0	0	1	0	0	0	0	0	0	0	0	0	0	0	0	0	0	0	40	2
1	28	19	12	3	2	1	1	1	3	3	68	5	8	1	0	0	0	0	0	0	0	0	0	0	0	0	0	0	0	0	0	0	0	0	0	40	2
1	23	17	13	3	2	1	2	1	1	3	66	4.09	7	0	0	0	0	0	0	0	0	0	1	0	0	0	0	0	0	0	0	0	0	0	0	40	2
1	22	18	14	2	2	3	1	3	3	3	70	4.09	9	0	0	0	0	0	0	0	0	0	0	0	0	0	0	0	0	0	0	0	0	0	0	41	2.25
2	24	20	15	2	3	2	1	1	3	3	63	5	10	1	1	0	0	0	0	0	0	0	1	0	0	0	0	0	0	0	0	0	0	0	0	41	2.2
2	17	15	5	1	2	1	1	1	3	3	63	5	5	0	1	0	1	0	1	0	0	0	0	0	0	0	0	0	1	0	1	0	0	0	0	41	2.6
1	21	15	9	2	2	1	2	2	2	2	79	5.02	5	1	0	0	1	0	0	0	0	0	0	0	0	0	1	0	1	0	0	0	0	0	1	41	2
1	21	19	12	1	1	1	2	2	2	2	59	4.09	5	0	0	0	0	0	0	0	0	0	0	1	0	0	0	0	0	0	0	0	0	0	0	41	3
1	23	19	7	2	1	1	3	3	3	3	45	5	2	0	0	0	0	0	0	0	0	0	0	0	0	0	1	0	0	0	0	0	0	0	0	41	3
1	27	18	5	2	1	1	3	3	3	3	75	5.01	3	0	0	0	0	0	0	0	0	0	0	0	0	0	0	0	1	0	0	0	0	0	0	41	3
1	23	21	14	1	1	2	3	3	3	3	68	5.01	5	0	0	0	0	0	0	0	0	0	0	0	0	0	0	0	0	0	0	0	0	0	0	41	3
1	24	17	15	1	1	1	3	3	3	3	70	5	5	0	0	0	0	0	0	0	0	0	0	0	0	0	1	0	0	0	0	0	0	0	0	41	2.8
2	21	19	16	1	1	2	3	3	3	3	75	5.04	5	0	0	0	0	0	0	0	0	1	0	1	0	0	0	0	1	1	0	0	0	0	1	41	2.75
2	19	17	10	1	1	1	3	3	3	3	60	4.08	8	0	1	1	1	0	0	0	0	0	0	0	0	0	0	0	0	0	0	0	0	0	0	42	3
2	24	20	15	1	1	3	3	3	3	3	62	5.03	3	0	0	0	0	0	0	0	0	0	0	0	0	0	0	0	0	0	0	0	0	0	0	42	2.75
1	25	15	10	2	1	1	1	2	3	3	57	4.09	2	0	0	0	0	0	0	0	0	0	0	1	0	0	0	0	0	0	0	0	0	0	0	42	3.25
1	20	19	4	1	2	1	2	2	2	2	63	5.02	7	1	0	0	0	0	0	0	0	0	0	1	0	0	0	0	0	0	0	0	0	0	1	42	2.5
