# Supplementary material for: Maternal experience of intimate partner violence and low birth weight of children: A hospital-based study in Bangladesh
Source: PLoS One. 2017 Oct 26;12(10):e0187138. doi: 10.1371/journal.pone.0187138 (PMC5658163; doi:10.1371/journal.pone.0187138)
Supplement: S4 File — (XLSX) [file pone.0187138.s004.xlsx]

## Sheet: Sheet1
Variable	Level	Coding
DQ1	Place of residence	1=Rural 2=Urban
DQ2	Current age of respondent
DQ4	Age at first marriage
DQ6	Respondents education
DQ13	Respondents working status	1=Housewives 2=Service 3=Others…
DQ18	Children ever born
BIQ1	Pregnancy intention	1=Then 2=Later 3= Did not want at all
DQ14	Who decides mjor household purchases	1= Respondent alone 2=Husband alone 3=Resondent and Husband d) Others
DQ15	Who decides family visits	1= Respondent alone 2=Husband alone 3=Resondent and Husband d) Others
DQ16	Who decides respondents own health care	1= Respondent alone 2=Husband alone 3=Resondent and Husband d) Others
DQ17	Who decides child health care	1= Respondent alone 2=Husband alone 3=Resondent and Husband d) Others
RHQ4	Number of ANC
BIQ4	Duration of pregnancy
RHQ7	Weight (KG)
RHQ8	Height (CM)
RHQ11	Blood pressure	0=No 1=Yes
RHQ15	Gestational Diabetes Mellitus	0=No 1=Yes
RHQ25a	Inflammation	0=No 1=Yes
RHQ25b	Allergy	0=No 1=Yes
RHQ25c	Anemia	0=No 1=Yes
RHQ25d	Urinary problem	0=No 1=Yes
RHQ25e	Jaundice	0=No 1=Yes
RHQ25f	Edema	0=No 1=Yes
RHQ25g	Other complications	0=No 1=Yes
RHQ29a	Prolonged labor	0=No 1=Yes
RHQ29b	Breech presentation	0=No 1=Yes
RHQ29c	Premature rupture of membranes	0=No 1=Yes
RHQ29d	Uterine bleeding	0=No 1=Yes
RHQ29e	Others	0=No 1=Yes
BIQ5	Birth weight
IPVP1	Push you, shake you, or throw something at you	0=No 1=Yes
IPVP2	Slap you?	0=No 1=Yes
IPVP3	Twist your arm or pull you hair?	0=No 1=Yes
IPVP4	Punch you with his fist or with something that could hurt you?	0=No 1=Yes
IPVP5	Kick you, drag you or beat you up?	0=No 1=Yes
IPVP6	Try to choke you or burn you on purpose?	0=No 1=Yes
IPVP7	Threaten or attacj you with knife, gun, or any other weapon?	0=No 1=Yes
IPVS	Sexual IPV	0=No 1=Yes
